# Supplementary material for: Enhancement of Transgene Expression by Mild Hypothermia Is Promoter Dependent in HEK293 Cells
Source: Life (Basel). 2021 Aug 30;11(9):901. doi: 10.3390/life11090901 (PMC8469586; doi:10.3390/life11090901)
Supplement: Supplementary file 1 [file life-11-00901-s001.zip]

Archive with 1 entries (1 files):
- life-1340880-supplementary.pdf
